# Supplementary material for: Innovative multi-material tool use in the pant-hoot display of a chimpanzee
Source: Sci Rep. 2022 Nov 29;12:20605. doi: 10.1038/s41598-022-24770-w (PMC9708694; doi:10.1038/s41598-022-24770-w)
Supplement: Supplementary file 1 — Supplementary Information. [file 41598_2022_24770_MOESM1_ESM.zip]

Archive with 11 entries (11 files):
- Supplemental material - Raw answers.pdf
- Video  10 - No tub-stack pant-hoot 3.m4v
- Video 8 - No tub-stack Pant-hoot 1.m4v
- Video 9 - No tub-stack pant-hoot 2.m4v
- Video 7 (Out of frame).m4v
- Video 6 (Out of frame).m4v
- Video 4.m4v
- Video 3.m4v
- Video 2.m4v
- Video 1.m4v
- Video 5.m4v
